# Supplementary material for: Plasmodium malariae Prevalence and csp Gene Diversity, Kenya, 2014 and 2015
Source: Emerg Infect Dis. 2017 Apr;23(4):601–10. doi: 10.3201/eid2304.161245 (PMC5367407; doi:10.3201/eid2304.161245)
Supplement: Technical Appendix 2 — Additional information for Plasmodium malariae and P. brasilianum isolates. [file 16-1245-Techapp-s2.xlsx]

## Sheet: Supplementary file 6
Article DOI: http://dx.doi.org/10.3201/eid2304.161245
Technical Appendix 2
									N-terminal									Central repeat region																															C-terminal
Isolate ID	Parasite species	Genbank no.	Reference	Host species	Geographical origin	Region of seq	Length of seq (bp)	No. repeats	11	12	13	63	68	91	91	96	100	104	107	112	115	119	123	131	135	139	143	147	151	155	159	161	163	167	171	175	183	187	191	195	199	227	231	235	239	243	248	276	455
CH_012	P. malariae	KY354255	This study	Human	Kenya	complete cds	1300	52	S	F	L	N	I	T	K	N	Q	N	G	A	D	D	D	A	A	A	A	A	A	A	A	G	A	D	A	A	A	A	D	A	A	A	A	D	A	A	A	A	N
CH_029	P. malariae	KY354256	This study	Human	Kenya	complete cds	1288	51	S	F	L	N	I	T	R	N	Q	D	G	A	D	D	A	A	A	A	A	A	A	A	A	G	D	A	D	A	A	A	A	D	A	A	A	A	D	A	A	A	I
CH_058	P. malariae	KY354257	This study	Human	Kenya	complete cds	1300	51	S	F	L	N	I	T	R	N	Q	D	G	A	D	D	A	A	A	A	A	A	A	A	A	G	D	A	D	A	A	A	A	D	A	A	A	A	D	A	A	A	N
CH_098	P. malariae	KY354258	This study	Human	Kenya	complete cds	1288	51	S	F	L	N	I	T	K	N	Q	D	G	A	D	D	A	A	A	A	A	A	A	A	A	G	D	A	D	A	A	A	A	D	A	A	A	A	D	A	A	A	N
CH_100	P. malariae	KY354259	This study	Human	Kenya	complete cds	1690	85	S	F	L	N	I	P	K	N	H	N	G	A	D	D	A	A	A	A	D	A	A	A	A	G	A	A	A	A	A	A	A	A	A	A	A	A	A	A	A	A	N
CH_132	P. malariae	KY354260	This study	Human	Kenya	complete cds	1287	51	S	F	L	N	I	T	K	N	H	D	G	A	D	A	A	A	A	A	A	A	A	A	D	G	A	D	A	A	A	A	D	A	A	A	A	A	A	A	A	A	N
CH_168	P. malariae	KY354261	This study	Human	Kenya	complete cds	1322	51	S	F	L	N	I	T	R	N	Q	D	G	A	D	D	A	A	A	A	A	A	A	A	A	G	D	A	D	A	A	A	A	D	A	A	A	A	D	A	A	A	N
KB_096	P. malariae	KY354262	This study	Human	Kenya	complete cds	1276	50	S	F	L	N	I	T	K	N	Q	D	G	A	D	A	A	A	A	A	A	A	A	A	D	G	A	D	A	A	A	A	D	A	A	A	A	D	A	A	A	A	N
KB_099	P. malariae	KY354263	This study	Human	Kenya	complete cds	1276	50	F	F	F	N	I	T	K	N	Q	D	G	A	D	A	A	A	A	D	A	A	A	A	A	G	A	D	A	A	A	A	D	A	A	A	A	D	A	A	A	A	N
KB_114	P. malariae	KY354264	This study	Human	Kenya	complete cds	1288	51	F	F	F	N	I	T	K	N	Q	D	G	A	D	D	A	A	A	A	A	A	A	A	A	G	D	A	D	A	A	A	A	D	A	A	A	A	D	A	A	A	N
KB_120	P. malariae	KY354265	This study	Human	Kenya	complete cds	1276	50	S	F	L	N	I	T	K	N	Q	D	A	A	D	A	A	A	A	D	A	A	A	A	A	G	A	A	A	A	A	A	A	A	A	A	A	D	A	A	A	A	N
KB_125	P. malariae	KY354266	This study	Human	Kenya	complete cds	1300	52	S	F	L	N	I	T	K	N	Q	D	G	A	D	D	A	A	A	A	A	A	A	A	D	G	A	A	A	A	D	A	A	A	A	D	A	A	A	A	A	A	N
KB_127	P. malariae	KY354267	This study	Human	Kenya	complete cds	1336	55	S	F	L	N	I	T	K	N	Q	D	G	A	D	A	A	A	A	D	A	A	A	A	A	R	A	D	A	A	A	A	A	A	A	A	A	A	A	A	A	A	N
KB_135	P. malariae	KY354268	This study	Human	Kenya	complete cds	1425	63	S	F	L	N	I	T	K	N	Q	D	G	A	D	D	A	A	A	A	A	A	A	A	A	G	A	A	A	A	A	A	A	A	A	A	A	A	A	A	A	A	N
KB_138	P. malariae	KY354269	This study	Human	Kenya	complete cds	1425	63	S	F	L	N	I	T	K	N	Q	D	G	A	D	D	A	A	A	A	A	A	A	A	A	G	A	A	A	A	A	A	A	A	A	A	A	A	A	A	A	A	N
KB_145	P. malariae	KY354270	This study	Human	Kenya	complete cds	1288	51	S	F	L	N	I	T	K	N	Q	D	G	A	A	A	A	A	D	A	A	A	D	A	A	G	D	A	A	A	A	D	A	A	A	A	D	A	A	A	A	A	N
KB_149	P. malariae	KY354271	This study	Human	Kenya	complete cds	1276	50	S	F	L	N	I	T	K	N	Q	D	G	A	D	A	A	A	A	A	A	A	A	A	D	G	A	D	A	A	A	A	D	A	A	A	A	D	A	A	A	A	N
KB_150	P. malariae	KY354272	This study	Human	Kenya	complete cds	1282	51	S	F	L	N	I	T	K	N	Q	D	G	A	D	D	A	A	A	A	A	A	A	A	A	G	D	A	A	A	A	D	A	A	A	A	D	A	A	A	A	A	N
KB_168	P. malariae	KY354273	This study	Human	Kenya	complete cds	1288	51	F	F	F	N	I	T	K	N	Q	D	G	A	D	D	A	A	A	A	A	A	A	A	A	G	D	A	D	A	A	A	A	D	A	A	A	A	D	A	A	A	N
KB_179	P. malariae	KY354274	This study	Human	Kenya	complete cds	1288	51	S	L	F	N	I	P	K	N	Q	D	V	A	A	A	A	A	A	A	A	A	A	D	A	G	D	A	A	A	A	D	A	A	A	A	D	A	A	A	A	A	N
KM_003	P. malariae	KY354275	This study	Human	Kenya	complete cds	1293	52	S	F	L	D	V	P	K	K	Q	D	G	A	D	D	A	A	A	A	A	A	A	A	A	G	D	A	D	A	A	A	A	D	A	A	A	A	D	A	A	A	N
KM_048	P. malariae	KY354276	This study	Human	Kenya	complete cds	1558	74	S	F	L	N	I	T	K	N	Q	N	G	A	D	A	A	A	A	D	A	A	A	A	A	G	A	A	A	A	A	A	A	A	A	A	A	A	A	A	A	A	N
KM_136	P. malariae	KY354277	This study	Human	Kenya	complete cds	1269	50	S	F	L	N	I	T	K	N	Q	D	G	A	D	D	A	A	A	A	A	A	A	A	A	G	D	A	D	A	A	A	A	D	A	A	A	A	D	A	A	A	N
KM_204	P. malariae	KY354278	This study	Human	Kenya	complete cds	1594	77	S	F	L	N	I	T	K	N	Q	D	G	A	D	A	A	A	A	A	A	A	A	A	A	G	A	A	A	A	A	A	A	A	A	A	A	A	A	A	A	A	N
KM_212	P. malariae	KY354279	This study	Human	Kenya	complete cds	1492	68	S	F	L	N	I	T	K	N	Q	N	G	A	D	A	A	A	A	A	A	A	A	A	A	G	A	A	A	A	A	A	A	A	A	A	A	A	A	A	A	A	K
KM_226	P. malariae	KY354280	This study	Human	Kenya	complete cds	1576	75	S	F	L	N	I	T	K	N	Q	N	G	A	D	D	A	A	A	A	A	A	A	A	A	G	A	A	A	A	A	A	A	A	A	A	A	A	A	A	A	A	N
KM_237	P. malariae	KY354281	This study	Human	Kenya	complete cds	1287	51	S	F	L	N	I	T	K	N	Q	N	G	A	A	A	A	A	D	A	A	A	A	A	A	G	D	A	A	A	A	D	A	A	A	A	D	A	A	A	A	A	N
KM_284	P. malariae	KY354282	This study	Human	Kenya	complete cds	1594	77	S	F	L	N	I	T	K	N	Q	D	G	A	D	A	A	A	A	A	A	A	A	A	A	G	A	A	A	A	A	A	A	A	A	A	A	A	A	A	A	A	N
KM_328	P. malariae	KY354283	This study	Human	Kenya	complete cds	1288	51	S	F	L	N	I	T	K	N	Q	D	G	A	D	D	A	A	A	A	A	A	A	A	A	G	D	A	D	A	A	A	A	D	A	A	A	A	D	A	A	A	N
KM_335	P. malariae	KY354284	This study	Human	Kenya	complete cds	1284	51	S	F	L	N	I	T	K	N	H	D	G	A	D	D	A	A	A	A	A	A	A	A	A	G	D	A	D	A	A	A	A	D	A	A	A	A	D	A	A	A	N
KM_369	P. malariae	KY354285	This study	Human	Kenya	complete cds	1306	53	S	F	L	N	I	T	K	N	Q	D	G	A	D	A	A	A	A	D	A	A	A	A	A	G	A	D	A	A	A	A	D	A	A	A	A	D	A	A	A	A	N
KM_372	P. malariae	KY354286	This study	Human	Kenya	complete cds	1269	50	S	F	L	N	I	T	K	N	Q	D	G	A	D	A	A	A	A	A	A	A	A	A	D	G	A	D	A	A	A	A	D	A	A	A	A	D	A	A	A	A	N
KM_375	P. malariae	KY354287	This study	Human	Kenya	complete cds	1324	54	S	F	L	D	I	P	R	N	Q	D	A	A	D	D	A	A	A	A	A	A	A	A	A	G	A	A	A	A	A	A	A	A	A	A	A	A	A	A	A	A	N
KM_377	P. malariae	KY354288	This study	Human	Kenya	complete cds	1324	54	S	F	L	D	I	P	R	N	Q	D	G	A	D	D	A	A	A	A	A	A	A	A	A	G	D	A	D	A	A	A	A	D	A	A	A	A	D	A	A	A	N
PV_023	P. malariae	KY354289	This study	Human	Kenya	complete cds	1318	51	S	F	L	N	I	T	K	N	Q	D	G	A	D	D	A	A	A	A	A	A	A	A	A	G	D	A	A	A	A	D	A	A	A	A	D	A	A	A	A	A	N
PV_099	P. malariae	KY354290	This study	Human	Kenya	complete cds	1300	52	S	F	L	N	I	T	K	N	Q	D	G	A	D	A	A	A	A	D	A	A	A	A	A	G	A	D	A	A	A	A	D	A	A	A	A	D	A	A	A	A	N
PV_100	P. malariae	KY354291	This study	Human	Kenya	complete cds	1300	52	S	F	L	N	I	T	K	N	Q	D	G	A	D	D	D	A	A	A	A	A	A	A	A	G	A	D	A	A	A	A	D	A	A	A	A	D	A	A	A	A	N
PV_592	P. malariae	KY354292	This study	Human	Kenya	complete cds	1342	53	S	F	L	N	I	T	K	N	Q	D	G	A	D	D	D	A	A	A	A	A	A	A	A	G	A	D	A	D	A	A	A	A	D	A	A	A	A	D	A	A	N
PM_china	P. malariae	U09766	Quar et al. (1994)	Human	China	complete cds	1326	53	S	F	L	N	I	T	K	N	Q	D	G	E	D	D	A	A	A	D	A	D	A	D	A	G	A	A	A	A	A	A	A	D	A	A	A	A	A	D	A	A	N
PM_cdi	P. malariae	AJ001526	Tahar et al. (1998)	Human	Cote'd Ivote	complete cds	1302	51	S	F	L	N	I	T	K	N	Q	D	G	A	D	A	A	A	A	D	A	A	A	A	A	G	A	D	A	A	A	A	D	A	A	A	A	D	A	A	A	A	N
PM_uganda	P. malariae	J03992	Lal et al. (1988)	Human	Uganda	complete cds	1545	50	S	F	L	N	I	T	K	N	Q	D	G	A	D	D	A	A	A	A	A	A	A	A	A	G	D	A	A	A	A	D	A	A	A	A	D	A	A	A	A	A	N
PM_cam1	P. malariae	AJ001525.1	Tahar et al. (1998)	Human	Cameroon	complete cds	1266	49	S	F	L	N	I	T	K	N	Q	D	G	A	D	A	A	A	A	D	A	A	A	A	A	G	D	A	D	A	A	A	A	D	A	A	A	A	D	A	A	A	N
PM_cam2	P. malariae	AJ002576	Tahar et al. (1998)	Human	Cameroon	complete cds	1278	49	S	F	L	N	I	T	K	N	Q	D	G	A	D	A	A	A	A	A	A	A	A	A	D	G	A	D	A	A	A	A	D	A	A	A	A	D	A	A	A	A	N
PM_cam3	P. malariae	AJ002582	Tahar et al. (1998)	Human	Cameroon	complete cds	1290	50	S	F	L	N	I	T	K	N	Q	D	G	A	D	A	A	A	A	D	A	A	A	A	A	G	A	D	A	A	A	A	D	A	A	A	A	D	A	A	A	A	N
PM_cam4	P. malariae	AJ002577	Tahar et al. (1998)	Human	Cameroon	complete cds	1278	50	S	F	L	N	I	T	K	N	Q	D	G	A	D	A	A	A	A	A	A	A	A	A	D	G	A	D	A	A	A	A	D	A	A	A	A	D	A	A	A	A	N
PM_cam5	P. malariae	AJ002583.1	Tahar et al. (1998)	Human	Cameroon	complete cds	1279	49	S	F	L	N	I	T	K	N	Q	D	G	A	D	D	A	A	A	A	A	A	A	A	A	G	D	A	D	A	A	A	A	D	A	A	A	A	D	A	A	A	N
PM_cam5	P. malariae	AJ002581.1	Tahar et al. (1998)	Human	Cameroon	complete cds	1266	50	S	F	L	N	I	T	K	N	Q	D	G	A	D	D	A	A	A	A	A	A	A	A	A	G	D	A	D	A	A	A	A	D	A	A	A	A	D	A	A	A	N
PM_cam6	P. malariae	AJ002575.1	Tahar et al. (1998)	Human	Cameroon	complete cds	1290	50	S	F	L	N	I	T	K	N	Q	D	G	A	D	D	A	A	A	A	A	A	A	A	A	G	D	A	D	A	A	A	A	D	A	A	A	A	D	A	A	A	N
PM_cam7	P. malariae	AJ002578.1	Tahar et al. (1998)	Human	Cameroon	complete cds	1291	50	S	F	L	N	I	T	K	N	Q	D	G	A	D	A	A	A	A	A	A	A	A	A	D	G	A	D	A	A	A	A	D	A	A	A	A	D	A	A	A	A	N
PM_cam8	P. malariae	AJ001524.1	Tahar et al. (1998)	Human	Cameroon	complete cds	1290	49	S	F	L	N	I	T	K	N	Q	D	G	A	D	D	A	A	A	A	A	A	A	A	A	G	D	A	D	A	A	A	A	D	A	A	A	A	D	A	A	A	N
PM_cam9	P. malariae	AJ001523.1	Tahar et al. (1998)	Human	Cameroon	complete cds	1291	49	S	F	L	N	I	T	K	N	Q	D	G	A	D	D	A	A	A	A	A	A	A	A	A	G	D	A	D	A	A	A	A	D	A	A	A	A	D	A	A	A	N
PM_cam10	P. malariae	AJ002579.1	Tahar et al. (1998)	Human	Cameroon	complete cds	1290	49	S	F	L	N	I	T	K	N	Q	D	G	A	D	A	A	D	A	A	A	A	A	A	D	G	A	A	A	A	D	A	A	A	A	D	A	A	A	A	A	A	N
PM_cam11	P. malariae	AJ002580.1	Tahar et al. (1998)	Human	Cameroon	complete cds	1290	50	S	F	L	N	I	T	K	N	Q	D	G	A	D	A	A	A	A	A	D	A	A	A	A	G	A	A	D	A	A	A	D	A	A	A	A	D	A	A	A	V	N
PM_ven1	P. malariae	KM016336.1	Lalremruata et al. (2015)	Human	Venezuela	partial cds	933	57	-	-	-	N	I	T	K	N	Q	D	G	E	D	D	A	A	A	A	A	A	A	A	A	G	D	A	A	A	A	D	A	A	A	A	D	A	A	A	A	A	N
PM_ven2	P. malariae	KM016337.1	Lalremruata et al. (2015)	Human	Venezuela	partial cds	916	57	-	-	-	N	I	T	K	N	Q	D	G	E	D	D	A	A	A	A	T	A	A	A	A	G	D	A	A	A	A	D	A	A	A	A	D	A	A	A	A	A	N
PM_ven3	P. malariae	KM016335.1	Lalremruata et al. (2015)	Human	Venezuela	partial cds	940	55	-	-	-	N	I	T	K	N	Q	D	G	E	D	D	A	A	A	A	A	A	A	A	A	G	A	A	A	A	D	A	A	A	A	D	A	A	A	A	T	A	N
PM_ven4	P. malariae	KM016338.1	Lalremruata et al. (2015)	Human	Venezuela	partial cds	760	55	-	-	-	N	I	T	K	N	Q	D	G	E	D	D	A	A	A	A	A	A	A	A	A	G	A	A	A	A	D	A	A	A	A	D	A	A	A	A	A	A	N
PB_ven5	P. brasilianum	KM016333.1	Lalremruata et al. (2015)	Human	Venezuela	partial cds	916	55	-	-	-	N	I	T	K	N	Q	D	G	E	D	D	A	A	A	A	A	A	A	A	A	G	A	A	A	A	D	A	A	A	A	D	A	A	A	A	A	A	N
PB_ven6	P. brasilianum	KM016332.1	Lalremruata et al. (2015)	Human	Venezuela	partial cds	916	55	-	-	-	N	I	T	K	N	Q	D	G	E	D	D	A	A	A	A	A	A	A	A	A	G	A	A	A	A	D	A	A	A	A	D	A	A	A	A	A	A	N
PB_ven7	P. brasilianum	KM016334.1	Lalremruata et al. (2015)	Human	Venezuela	partial cds	916	55	-	-	-	N	I	T	K	N	Q	D	G	E	D	D	A	A	A	A	A	A	A	A	A	G	A	A	A	A	D	A	A	A	A	D	A	A	A	A	A	A	N
PB_bra1	P. brasilianum	J03203.1	Lal et al. (1988)	Monkey	Brazil	complete cds	1345	65	S	F	L	N	I	T	K	N	Q	D	G	E	D	D	A	A	A	A	A	A	A	A	A	G	A	A	A	A	A	A	A	A	A	A	-	-	-	-	-	-	N
PB_bra2	P. brasilianum	KC906707.1	Araujo et al. (2013)	Lagothrix cana cana	Brazil	complete cds	1036	14	S	F	L	N	I	T	K	N	Q	D	G	E	D	D	A	A	A	A	A	A	A	A	A	G	A	A	A	A	A	A	A	A	A	-	-	-	-	-	-	-	N
PB_bra3	P. brasilianum	KC906706.1	Araujo et al. (2013)	Pithecia irrorata	Brazil	complete cds	1014	20	S	F	L	N	I	T	K	N	Q	D	G	E	D	D	A	A	A	A	A	A	A	A	A	G	A	A	A	A	A	A	A	A	A	-	-	-	-	-	-	-	N
PB_bra4	P. brasilianum	KC906710.1	Araujo et al. (2013)	Pithecia irrorata	Brazil	partial cds	966	22	-	-	-	-	-	-	-	N	Q	D	D	E	D	D	A	A	A	A	A	A	A	A	A	G	D	A	A	A	A	A	A	A	A	A	A	D	A	A	A	A	N
PB_bra5	P. brasilianum	KC906709.1	Araujo et al. (2013)	Chiropotes albinasus	Brazil	partial cds	588	26	S	F	L	N	I	T	K	N	Q	D	D	E	D	D	A	A	A	A	A	A	A	G	D	A	A	A	A	D	A	A	-	-	-	-	-	-	-	-	-	-	-
PB_bra6	P. brasilianum	KC906708.1	Araujo et al. (2013)	Sapajus apella	Brazil	partial cds	515	28	-	-	-	-	-	-	-	-	-	-	-	-	-	-	-	-	-	-	-	-	-	-	-	-	-	-	-	-	-	-	-	-	-	-	-	-	-	-	-	-	N
[truncated: 14 more columns]
